# Supplementary material for: Novel InGaSb/AlP Quantum Dots for Non-Volatile Memories
Source: Nanomaterials (Basel). 2022 Oct 27;12(21):3794. doi: 10.3390/nano12213794 (PMC9654477; doi:10.3390/nano12213794)
Supplement: Supplementary file 1 [file nanomaterials-12-03794-s001.zip]

Archive with 1 entries (1 files):
- nanomaterials-1956976-supplementary.pdf
